# Supplementary material for: West London Healthy Home and Environment (WellHome) Study: Protocol for a Community-Based Study Investigating Exposures Across the Indoor-Outdoor Air Pollution Continuum in Urban Communities
Source: Int J Environ Res Public Health. 2025 Feb 10;22(2):249. doi: 10.3390/ijerph22020249 (PMC11855092; doi:10.3390/ijerph22020249)
Supplement: Supplementary file 1 [file ijerph-22-00249-s001.zip]

Archive with 4 entries (4 files):
- Supplementary File 4.pdf
- Supplementary File 1.pdf
- Supplementary File 2.pdf
- Supplementary File 3.pdf
